# Supplementary material for: Aposematic Coloration of Moths Decreases Strongly along an Elevational Gradient in the Andes
Source: Insects. 2021 Oct 3;12(10):903. doi: 10.3390/insects12100903 (PMC8538793; doi:10.3390/insects12100903)
Supplement: Supplementary file 1 [file insects-12-00903-s001.zip]

Archive with 1 entries (1 files):
- insects-1405829-supplementary.xls
