# Supplementary material for: Aposematic Coloration of Moths Decreases Strongly along an Elevational Gradient in the Andes
Source: Insects. 2021 Oct 3;12(10):903. doi: 10.3390/insects12100903 (PMC8538793; doi:10.3390/insects12100903)
Supplement: Supplementary file 1 [file insects-12-00903-s001.zip › insects-1405829-supplementary.xls]

## Sheet: Tabelle1
Arctiinae species name			Species traits					Site ID code	1a	1b	2a	2b	3a	3b	4a	4b	5a	5b	6a	6b	7a	7b	8a	8b	9a	9b	10a	10b	11a	11b
	Species ID	ID old	FWL (mm)	Aposematism 0/1	Aposematism graded	Hymenopteran mimic	Beetle mimic	elevation (m a.s.l.)	1038	1038	1380	1380	1800	1800	1850	1875	2005	2005	2112	2113	2180	2212	2290	2308	2375	2387	2524	2558	2671	2677
Aclytia nr. klagesi	693	2180	14.7877	1	0.5	0	0		0	1	0	0	0	0	0	0	0	0	0	0	0	0	0	0	0	0	0	0	0	0
Aclytia pydna	459	459	14.7509	1	0.5	0	0		0	2	0	0	0	0	0	0	0	0	0	0	0	0	0	0	0	0	0	0	0	0
Aemilia fanum	82	82	23.558	1	1	0	0		0	1	0	0	0	0	0	1	0	0	0	0	0	0	0	0	0	0	0	0	0	0
Aemilia nr. affinis	676	1850	16.8479	1	0.5	0	0		0	0	0	0	0	1	0	0	0	0	0	0	0	0	0	0	0	0	0	0	0	0
Aemilia nr. castanea	677	1860	19.348	1	0.5	0	0		0	1	0	0	0	0	0	0	0	0	0	0	0	0	0	0	0	0	0	0	0	0
Aemilia nr. crassa	392	392	17.4561	1	0.5	0	1		0	0	0	0	0	0	0	0	0	0	0	0	0	0	0	0	0	0	0	1	0	1
Aemilia nr. crassa	201	201	23.4709	1	0.5	0	1		0	0	2	1	1	2	2	2	1	0	0	0	0	0	0	0	0	0	0	0	1	0
Aemilia nr. melanchra	204	204	17.5762	0	0	0	0		0	0	0	0	0	0	0	0	0	1	0	0	0	0	0	0	0	0	0	0	0	0
Agaraea sp.	636	1280	14.3587	0	0	0	0		0	1	0	0	0	0	0	0	0	0	0	0	0	0	0	0	0	0	0	0	0	0
Agkonia nr. ovifera	329	329	15.4997	0	0	0	0		0	2	0	0	0	0	0	0	0	0	0	0	0	0	0	0	0	0	0	0	0	0
Agkonia pega	195	195	17.5074	0	0	0	0		0	0	0	0	0	0	0	2	3	0	0	1	0	0	0	0	1	0	0	0	0	0
Agylla auraria	169	169	21.6405	1	1	0	0		0	0	0	0	0	0	0	1	1	0	0	0	0	2	1	1	3	1	0	0	0	0
Agylla flavitincta	194	194	20.0361	0	0	0	0		0	2	2	5	3	1	1	4	3	0	2	0	0	2	3	4	0	1	1	1	0	0
Agylla nivea	354	354	15.9773	0	0	0	0		1	0	0	0	0	0	0	0	0	0	0	0	0	0	0	0	0	0	0	0	0	0
Agylla nr. argentea	186	186	18.4727	0	0	0	0		0	3	0	1	0	0	0	0	0	0	0	0	0	0	0	0	0	0	0	0	0	0
Agylla nr. argentifera	172	172	23.6658	0	0	0	0		0	11	0	2	0	0	0	0	0	0	0	0	0	0	0	0	0	0	0	0	0	0
Agylla nr. crassa	361	361	16.6271	0	0	0	0		0	0	0	0	0	0	0	0	0	0	0	0	0	0	0	0	0	0	0	0	3	5
Agylla nr. dentifera	227	227	17.3657	0	0	0	0		0	0	0	0	0	0	0	0	0	0	0	0	0	0	0	0	0	0	1	3	0	0
Agylla nr. dognini	363	363	19.134	0	0	0	0		0	0	0	0	0	0	0	1	0	0	0	0	0	0	0	0	0	0	0	0	0	0
Agylla nr. foyi	178	178	23.0783	0	0	0	0		0	0	1	2	0	0	0	0	0	0	0	0	1	1	0	0	0	1	0	0	0	0
Agylla nr. fulvithorax	173	173	20.7253	0	0	0	0		0	1	0	0	0	0	0	1	0	0	0	0	0	0	0	0	0	0	0	0	0	0
Agylla nr. fusciceps	185	185	16.6973	0	0	0	0		0	0	0	0	0	0	0	0	17	2	3	5	6	22	2	5	6	5	2	0	0	0
Agylla nr. hampsoni	192	192	19.6136	0	0	0	0		1	3	3	6	9	5	1	11	10	2	0	2	2	4	1	11	7	2	8	1	4	9
Agylla nr. hermanilla	170	170	18.5127	1	1	0	0		0	1	0	0	0	0	0	1	1	0	0	0	0	0	0	0	0	0	2	0	0	0
Agylla nr. hermanilla	325	325	17.8656	0	0	0	0		0	0	0	0	0	0	0	0	0	0	0	0	0	0	0	1	0	0	0	0	0	0
Agylla nr. marcata	229	229	16.9053	0	0	0	0		0	1	0	0	0	1	0	0	0	0	0	1	0	3	0	1	0	0	0	1	0	0
Agylla nr. nitidalis	315	315	22.865	0	0	0	0		0	6	1	1	3	1	1	1	0	0	0	0	1	1	2	1	3	0	0	1	0	0
Agylla nr. nitidalis	171	171 & 176	23.9119	0	0	0	0		0	0	0	0	0	0	0	0	0	0	0	0	0	0	0	0	1	0	0	1	0	1
Agylla nr. nivea	347	347	20.3121	0	0	0	0		4	1	5	3	3	0	2	2	0	0	0	0	0	0	0	1	0	1	0	0	0	0
Agylla nr. nivea	180	180	24.5968	0	0	0	0		2	4	0	0	0	0	0	0	0	0	0	0	0	0	0	0	0	0	0	0	0	0
Agylla nr. poasia	372	372	16.6173	0	0	0	0		1	0	1	0	0	0	0	1	1	0	1	0	0	2	0	0	1	0	0	0	0	0
Agylla nr. rotunda	188	188	16.1547	0	0	0	0		0	0	0	0	0	0	0	1	1	0	1	1	1	0	2	0	1	6	2	4	5	9
Agylla sp01	175	175	26.0902	0	0	0	0		0	0	0	0	0	0	0	2	3	3	4	2	6	40	53	67	59	38	28	17	18	13
Agylla sp02	179	179	25.5224	0	0	0	0		0	0	0	0	0	0	0	0	1	0	2	0	0	5	0	3	2	3	3	7	2	1
Agylla sp03	319	319	16.9779	0	0	0	0		0	0	0	0	0	0	0	0	0	0	0	0	0	0	0	0	0	0	0	5	1	2
Agylla sp04	364	364	14.1492	0	0	0	0		0	1	0	0	0	0	0	0	0	0	0	0	0	0	0	0	0	0	0	0	0	0
Agylla sp05	384	384	18.4339	0	0	0	0		0	0	0	2	0	0	0	0	0	0	0	0	0	0	0	0	0	0	1	2	2	4
Agylla sp06	382	382	20.0468	0	0	0	0		0	4	2	1	0	0	0	0	1	0	0	0	0	0	0	0	0	1	2	2	7	8
Agylla sp07	385	385	13.696	0	0	0	0		1	1	0	0	0	0	0	0	0	0	0	0	0	0	0	0	0	0	0	0	0	0
Agylla sp08	375	375	14.7812	0	0	0	0		0	0	0	2	0	1	1	4	7	4	5	3	2	11	5	9	14	7	1	1	1	0
Agylla sp09	181	181	21.3332	0	0	0	0		0	0	2	5	2	1	0	2	0	0	0	0	0	0	0	0	2	0	0	0	0	0
Agylla sp10	348	348	16.182	0	0	0	0		0	0	0	0	0	0	0	0	0	0	0	0	0	1	3	0	0	2	2	2	0	0
Agylla sp11	167	167	15.2526	0	0	0	0		0	0	0	0	1	0	2	3	28	1	14	4	2	20	1	2	2	2	4	0	0	0
Agylla sp12	168	168	14.9899	0	0	0	0		0	0	0	0	0	0	0	0	3	0	2	4	2	2	1	4	4	4	1	1	0	0
Agylla sp13	350	350	10.3855	0	0	0	0		1	0	0	0	0	0	0	0	0	0	0	0	0	0	0	0	0	0	0	0	0	0
Agylla sp14	351	351	14.7665	0	0	0	0		0	1	0	0	0	0	0	1	0	0	0	0	0	0	0	0	0	0	0	0	0	0
Agylla sp15	374	374	13.5829	0	0	0	0		0	0	0	0	0	0	0	0	1	0	0	0	0	0	0	0	0	0	0	0	0	0
Agylla sp16	333	333	17.1585	0	0	0	0		0	0	0	0	0	0	0	0	0	0	0	0	0	0	0	0	0	0	0	1	0	0
Agylla sp17	339	339	11.9069	0	0	0	0		0	3	0	0	0	0	0	0	0	0	0	0	0	0	0	0	0	0	0	0	0	0
Agylla steniptera	191	191	17.2646	0	0	0	0		0	3	21	39	14	7	0	7	11	3	0	2	3	0	0	0	0	0	0	0	0	0
Agylla tobera	183	183	19.7316	0	0	0	0		6	2	5	5	3	6	0	2	2	0	5	3	10	17	6	15	11	0	1	0	0	0
Agylla zucarina	182	182	16.7717	0	0	0	0		2	3	1	4	2	1	6	17	9	5	5	3	1	6	0	0	1	0	0	0	0	0
Amastus aconia	1	1	40.0656	1	1	0	0		0	2	1	0	0	2	0	4	2	0	1	0	0	0	0	0	0	0	1	0	1	2
Amastus conspicua	665	1670	33.3371	0	0	0	0		0	0	0	0	0	0	0	0	0	0	0	0	0	0	0	0	0	0	2	0	1	0
Amastus erganoides	6	6	27.4057	1	1	0	0		0	0	0	0	0	0	0	0	2	0	0	0	1	1	3	0	0	0	1	1	0	0
Amastus hyalina	638	1340	31.042	1	1	0	0		0	0	0	0	0	0	0	0	1	0	0	0	0	0	1	1	0	0	0	1	3	1
Amastus nr. affinis	654	1550	33.9966	1	1	0	0		0	0	0	0	0	0	1	0	0	0	0	0	2	0	0	0	0	0	0	0	0	0
Amastus nr. ambrosia	648	1490	42.11	1	1	0	0		0	0	0	0	0	0	0	0	0	0	0	0	0	0	0	0	0	0	1	1	0	0
Amastus nr. ambrosia	657	1580	41.734	1	1	0	0		0	0	0	0	0	0	0	0	0	0	0	0	0	0	0	0	0	0	0	1	0	0
Amastus nr. coccinator	7	7	35.1746	1	1	0	0		0	0	0	0	0	1	2	8	4	0	0	0	4	1	1	0	1	1	2	5	1	4
Amastus nr. collaris	3	3	34.5972	1	1	0	0		0	0	1	0	6	3	1	3	0	0	0	0	0	0	0	0	0	0	0	0	0	0
Amastus nr. fallax	610	800	32.2616	1	1	0	0		0	0	0	0	0	0	0	0	0	0	0	0	1	0	0	1	0	0	1	0	0	0
Amastus nr. mesorhoda	651	1520	33.9691	1	1	0	0		0	0	0	0	0	0	0	0	0	0	0	0	0	0	0	0	0	0	3	5	2	0
Amastus nr. rosenbergi	649	1500 & 1560	29.9281	1	0.5	0	0		0	0	0	0	0	0	0	0	1	0	1	0	0	0	1	1	0	0	1	1	3	1
Amastus nr. rufator	646	1460	35.3688	1	1	0	0		0	0	0	0	0	0	0	0	0	0	0	0	0	0	0	0	0	0	0	1	0	0
Amastus oprophora oleagina	702	2500	36.8707	1	0.5	0	0		0	0	0	0	0	0	1	0	1	0	0	0	0	0	0	0	0	0	0	0	0	0
Amastus porioni	645	1450	28.525	1	0.5	0	0		0	0	0	0	0	0	0	0	0	0	0	0	1	0	0	0	0	0	0	0	0	0
Amastus sp.	662	1620	32.4905	1	0.5	0	0		0	0	0	0	0	0	0	0	0	0	0	0	0	0	0	0	0	0	0	0	0	1
Amastus sp.	647	1470	31.7625	1	1	0	0		0	0	0	0	0	0	0	0	0	0	0	0	0	0	0	0	0	0	1	0	2	1
Amastus sp.	658	1590	32.0216	0	0	0	0		0	0	0	0	0	0	0	0	0	0	0	0	0	0	0	0	0	0	0	4	0	0
Amastus sp.	652	1530	30.3083	1	1	0	0		0	0	0	0	0	0	0	0	0	0	0	0	0	0	0	0	0	0	0	0	1	0
Amastus sp.	659	1600	31.8235	0	0	0	0		0	0	0	0	0	0	0	0	1	0	0	0	0	0	0	0	0	1	1	1	1	0
Amastus thermidora	650	1510	33.412	1	1	0	0		0	0	0	0	0	0	2	0	0	0	0	0	1	0	1	0	1	0	2	7	0	0
Amastus umber	2	2	34.3554	1	1	0	0		0	0	0	0	0	0	0	0	0	0	0	1	2	0	1	1	1	2	5	9	1	1
Amastus venedictoffae	656	1570	28.3405	0	0	0	0		0	0	0	0	0	0	0	0	0	0	0	0	0	0	0	0	0	0	0	1	0	0
Amaxia nr. pardalis	704	3700	20.1767	1	1	0	0		0	0	0	0	0	0	0	1	0	0	0	0	0	0	0	0	0	0	0	0	0	0
Amaxia nr. pulchra	39	39	21.9174	1	1	0	0		0	0	0	0	0	0	0	0	0	0	1	0	0	0	0	0	0	0	0	0	0	0
Ammalo nr. helops	644	1430	47.3748	1	1	0	0		0	0	0	0	0	0	1	1	0	0	0	0	0	0	0	0	0	0	0	0	0	0
Ardonea nr. tenebrosa	590	590	14.5474	1	0.5	0	0		0	3	0	0	0	0	0	0	0	0	0	0	0	0	0	0	0	0	0	0	0	0
Ardonissa adscitina	144	144	9.38097	0	0	0	0		0	0	0	0	0	0	0	0	2	0	0	0	0	0	0	0	0	0	0	0	0	0
Areva nr. trigemmis	163	163	14.9321	0	0	0	0		0	0	0	0	2	1	0	1	0	0	0	0	0	0	0	0	0	0	0	0	0	0
Areva nr. trigemmis	262	262	15.2195	0	0	0	0		0	14	0	1	0	0	0	0	0	0	0	0	0	0	0	0	0	0	0	0	0	0
Argyroides augiades	452	452	13.6442	1	1	1	0		0	0	0	0	1	0	0	0	0	0	0	0	0	0	0	0	0	0	0	0	0	0
Autochloris nr. cuma	460	460	23.087	1	1	1	0		0	3	0	0	0	0	0	0	0	0	0	0	0	0	0	0	0	0	0	0	0	0
Baritius nr. grandis	675	1840	13.8274	1	1	0	0		0	1	0	0	0	0	0	0	0	0	0	0	0	0	0	0	0	0	0	0	0	0
Bernathonomus nr. aureopuncta	18	18 & 274 & 275	31.49	1	1	0	0		0	0	0	0	0	0	0	0	0	2	0	1	1	0	1	2	1	0	0	3	0	0
Bertholdia coronifera	70	70	22.0422	1	1	0	0		0	0	0	0	0	0	0	2	1	0	1	0	0	0	0	0	0	0	0	0	0	0
Bertholdia flavidorsata	69	69	21.6408	1	1	0	0		0	0	1	1	0	1	0	0	0	0	0	0	0	0	0	0	0	0	0	0	0	0
Bertholdia nr. eximia	472	620	20.395	1	1	0	0		0	0	0	0	0	0	0	0	0	0	1	0	0	0	1	3	0	2	1	1	0	0
Bertholdia partita	71	71	21.7098	1	1	0	0		0	0	0	1	0	0	0	0	0	0	0	0	0	0	0	0	0	0	0	0	0	0
Calonotos chalcipleura	461	461	20.3316	1	1	0	0		0	1	0	0	0	0	0	0	0	0	0	0	0	0	0	0	0	0	0	0	0	0
Chetone histrio	395	395	38.1644	1	1	0	0		0	1	0	0	0	0	0	0	0	0	0	0	0	0	0	0	0	0	0	0	0	0
Chlorhoda metamelaena	198	198	19.6705	1	1	0	0		0	3	0	0	0	0	0	0	0	0	0	0	0	0	0	0	0	0	0	0	0	0
Chrostosoma nr. cardinale	399	399	14.4113	1	1	1	0		0	0	0	1	0	0	0	0	0	0	0	0	0	0	0	0	0	0	0	0	0	0
Chrostosoma rica	127	127	17.2799	1	1	1	0		0	0	0	0	0	0	0	1	0	0	0	1	0	3	0	0	2	0	1	0	0	0
Chrostosoma sp.	309	309	9.79467	1	1	1	0		0	1	1	0	0	0	0	0	0	0	0	0	0	0	0	0	0	0	0	0	0	0
Chrostosoma sp.	143	143	15.5484	1	1	1	0		4	3	0	0	0	0	0	0	0	0	0	0	0	0	0	0	0	0	0	0	0	0
Chrysocale regalis	301	301	21.6806	1	1	0	0		0	0	0	0	0	0	0	0	0	0	0	0	0	3	0	2	0	1	5	2	6	4
Cissura unilineata	24	24	21.0374	1	1	0	1		0	0	0	0	0	0	1	0	0	0	0	0	0	0	0	1	0	0	0	0	0	0
Cisthene nr. minuta	149	149	11.9193	1	0.5	0	0		0	0	0	0	0	0	1	0	1	0	0	0	0	0	0	0	0	0	0	0	0	0
Cisthene sp.	151	151	10.6882	1	0.5	0	0		0	0	0	0	0	0	0	0	1	0	1	2	0	0	0	0	0	0	0	0	0	0
Clemensia domica	148	148	11.7086	1	1	0	1		0	1	0	0	0	0	0	0	0	0	1	0	0	1	1	5	1	0	0	0	0	0
Coiffaitarctia nr. ockendeni	600	600	17.7632	1	0.5	0	0		0	1	0	0	0	0	0	0	0	0	0	0	0	0	0	0	0	0	0	0	0	0
Contortivalva coeruleonigra	110	110	18.6544	1	1	1	0		0	2	2	0	0	2	0	0	2	0	0	0	0	1	0	1	1	0	0	1	0	0
Correbia minima	462	462	10.718	1	1	0	1		0	5	0	0	0	0	0	0	0	0	0	0	0	0	0	0	0	0	0	0	0	0
Correbia negrona	101	2300	19.206	1	1	0	1		0	0	0	0	1	1	3	5	0	0	0	0	0	0	0	0	0	0	0	0	0	0
Correbidia nr. calopteridia	463	463	14.8911	1	1	0	1		0	3	0	0	0	0	0	0	0	0	0	0	0	0	0	0	0	0	0	0	0	0
Cosmosoma dorsicincta	407	407	13.1856	1	1	1	0		1	8	0	0	0	0	0	0	0	0	0	0	0	0	0	0	0	0	0	0	0	0
Cosmosoma klagesi	310	310	16.3366	1	1	1	0		2	8	1	0	0	0	0	0	0	0	0	0	0	0	0	0	0	0	0	0	0	0
Cosmosoma nr. joavana	126	126	16.3975	1	1	1	0		1	3	0	0	1	1	2	3	0	0	0	0	0	0	0	0	0	0	0	0	0	0
Cosmosoma nr. melanopera	137	137	16.4058	1	1	1	0		0	2	0	0	0	0	0	0	0	0	0	0	0	0	0	0	0	0	0	0	0	0
Cosmosoma nr. pudica	306	306	18.2505	1	1	1	0		12	41	1	4	0	0	0	0	0	0	0	0	0	0	0	0	0	0	0	0	0	1
Cosmosoma nr. stictinota	138	138	13.7091	1	1	1	0		1	2	6	1	1	1	2	1	0	0	0	0	0	0	0	0	0	0	0	0	0	0
Cosmosoma oroyanum	700	2270	19.764	1	1	1	0		0	12	1	2	0	0	0	0	0	0	0	0	0	0	0	0	0	0	0	0	0	0
Cosmosoma sp.	405	405	14.521	1	1	1	0		0	1	0	0	0	0	0	0	0	0	0	0	0	0	0	0	0	0	0	0	0	0
Cosmosoma sp.	411	411	12.9856	1	1	1	0		1	1	0	0	8	4	23	40	42	20	5	5	0	0	1	0	0	0	1	0	0	0
Cosmosoma subflamma	304	304	18.5193	1	1	1	0		1	0	0	0	0	0	0	0	0	0	0	0	0	0	0	0	0	0	0	0	0	0
Cratoplastis nr. diluta	682	1930	19.167	1	1	0	1		0	1	0	0	0	0	0	0	0	0	0	0	0	0	0	0	0	0	0	0	0	0
Cresera ilus	672	1810	21.3354	1	1	0	0		0	8	0	0	0	0	0	0	0	0	0	0	0	0	0	0	0	0	0	0	0	0
Cresera nr. optimus	673	1820	18.8323	1	1	0	0		0	5	0	0	0	1	0	0	0	0	0	0	0	0	0	0	0	0	0	0	0	0
Cresera nr. optimus	674	1830	15.3651	1	1	0	0		0	1	0	0	0	0	0	0	0	0	0	0	0	0	0	0	0	0	0	0	0	0
Ctenucha nr. multifaria	94	94	17.871	1	0.5	0	0		0	0	0	0	0	2	0	0	0	0	0	0	0	0	0	0	0	0	0	1	0	0
Cyanopepla nr. fastuosa	98	98	19.003	1	1	0	0		0	0	0	0	0	2	3	0	0	0	0	0	0	0	0	0	0	0	0	0	0	0
Delphyre nr. discalis	688	2120	17.0095	1	0.5	0	0		0	2	0	0	0	0	0	0	0	0	0	0	0	0	0	0	0	0	0	0	0	0
Dipaenae contenta	580	580	13.6423	1	0.5	0	0		0	3	0	0	0	0	0	0	0	0	0	0	0	0	0	0	0	0	0	0	0	0
Druceius nr. gigantea	619	960	13.9322	1	0.5	0	0		0	16	0	0	0	0	0	0	0	0	0	0	0	0	0	0	0	0	0	0	0	0
Dycladia nr. correbioides	257	257	14.0112	1	1	0	1		1	3	2	0	0	0	0	0	0	0	0	0	0	0	0	0	0	0	0	0	0	0
Dysschema imitata	85	85	31.4547	1	1	0	0		0	0	0	0	0	0	1	0	0	0	0	0	0	0	0	0	0	0	0	0	0	0
Dysschema marginalis	285	285	37.5018	1	1	0	0		0	0	2	0	0	0	0	0	0	0	0	0	0	0	0	0	0	0	0	0	0	0
Dysschema nr. eurocilia	286	286	29.8202	1	0.5	0	0		0	2	1	0	0	0	0	0	0	0	0	0	0	0	0	0	0	0	0	0	0	0
Dysschema nr. imitata	288	288	34.5049	1	0.5	0	0		0	0	0	0	0	0	0	0	0	0	0	0	0	0	0	0	0	1	0	0	0	0
Dysschema nr. palmeri	289	289	28.9672	1	0.5	0	0		0	1	0	0	0	0	0	0	0	0	0	0	0	0	0	0	0	0	0	0	0	0
Dysschema nr. practides	291	291	29.9103	1	0.5	0	0		0	0	0	0	0	0	0	0	0	0	0	0	0	0	0	0	0	2	1	0	0	0
Dysschema nr. practides	290	290	32.4926	1	0.5	0	0		2	5	3	2	0	0	0	0	0	0	0	0	0	0	0	0	0	0	0	0	0	0
Dysschema semirufa	84	84	29.7813	1	0.5	0	0		0	3	4	2	2	0	0	8	0	0	0	0	0	0	0	0	0	0	1	0	0	0
Echeta nr. brunneireta	46	46	18.6162	1	1	0	0		0	0	0	0	0	0	0	0	1	0	0	0	0	0	0	0	0	0	0	0	0	0
Elysius carbonarius	234	234	22.9568	0	0	0	0		0	1	0	0	0	0	0	0	0	0	0	0	0	0	0	0	0	0	0	0	0	0
Elysius hades	206	206	21.1965	0	0	0	0		0	0	0	0	0	0	0	0	0	1	0	0	0	0	0	0	0	0	0	0	0	0
Elysius hampsoni	637	1290	30.4899	1	1	0	0		1	15	0	0	0	0	0	0	0	0	0	0	0	0	0	0	0	0	0	0	0	0
Elysius lavinia	53	53	20.3943	0	0	0	0		0	0	0	0	0	0	0	0	0	1	0	1	1	0	0	0	2	1	0	0	0	0
Elysius leria	642	1410	25.7967	0	0	0	0		0	0	0	0	0	0	0	0	0	0	0	0	0	0	2	0	1	1	2	1	0	1
Elysius melaleuca	669	1760	18.5183	0	0	0	0		0	0	0	0	0	0	0	0	1	0	0	0	0	0	0	1	1	0	0	1	0	0
Elysius melanoplaga	14	14	25.2129	0	0	0	0		0	0	1	0	0	0	0	1	0	0	0	0	0	0	0	0	0	0	0	0	0	0
Elysius nr. conspersus	394	394	25.0455	1	1	0	0		0	1	0	0	0	0	0	0	0	0	0	0	0	0	0	0	0	0	0	0	0	0
Elysius nr. hades	45	45	29.9627	1	0.5	0	0		0	0	0	0	0	0	0	0	1	0	0	0	0	0	0	0	0	0	0	0	0	0
Elysius nr. ochrota	47	47	29.3998	1	0.5	0	0		0	0	0	0	0	0	0	0	0	2	1	1	0	0	0	0	0	0	0	0	0	0
Elysius sp.	661	1610	28.3343	1	0.5	0	0		0	0	0	0	0	0	0	0	0	0	0	0	0	0	0	0	0	0	0	1	0	0
Elysius subterra	15	15	29.2199	1	1	0	0		0	0	0	0	0	0	2	1	1	0	0	0	0	0	0	1	1	2	1	1	0	0
Elysius terra	16	16	26.839	1	1	0	0		0	0	0	0	1	2	0	0	0	0	0	0	0	0	0	0	0	0	0	0	0	0
Emurena fernandezi	400	400	18.4713	1	1	0	0		0	1	0	0	0	0	0	0	0	0	0	0	0	0	0	0	0	0	0	0	0	0
Epectaptera metochria	226	226 & 683 & 2110	15.718	1	0.5	0	0		0	0	0	0	0	0	0	0	0	0	0	0	0	0	1	0	0	1	4	2	1	3
Epectaptera sp.	132	132 & 133 & 134 & 135 & 685	15.139	1	0.5	0	0		0	0	0	0	7	3	23	20	0	11	7	8	3	5	2	1	0	1	0	0	0	0
Epidesma trita	464	464	16.5625	1	1	0	0		0	9	0	0	0	0	0	0	0	0	0	0	0	0	0	0	0	0	0	0	0	0
Epidesma ursula	690	2150	19.663	1	1	0	0		1	3	0	0	0	0	0	0	0	0	0	0	0	0	0	0	0	0	0	0	0	0
Episcepsis nr. lamia	95	95	16.8025	1	1	0	0		1	6	0	0	1	3	1	0	1	0	0	0	0	0	0	0	0	0	0	0	0	0
Episcepsis ockendeni	692	2170	18.7464	0	0	0	0		0	2	0	0	0	0	0	0	0	0	0	0	0	0	0	1	0	0	0	0	0	0
Eucereon casca	114	114 & 1010	17.66	0	0	0	0		0	0	0	0	0	1	0	3	0	0	0	0	0	0	0	0	0	1	0	0	0	0
Eucereon chloraenoma	115	115	20.985	0	0	0	0		0	0	1	0	1	1	1	1	1	1	0	2	2	10	1	3	0	2	0	1	0	0
Eucereon coeruleocaput	113	113	21.2747	0	0	0	0		0	0	0	0	1	0	0	0	0	0	0	0	0	0	0	0	0	0	0	0	1	0
Galethalea davidi	122	122	19.3628	1	0.5	0	0		0	0	0	0	0	1	0	1	0	0	0	0	0	0	0	0	0	0	0	0	0	1
Eucereon facundum	694	2200	15.0138	1	1	0	0		0	3	9	2	0	0	0	0	0	0	0	0	0	0	0	0	0	0	0	0	0	0
Eucereon fassli	618	920 & 1090	16.6	1	1	0	0		0	3	0	0	0	0	0	1	1	0	0	0	0	0	0	0	0	0	0	0	0	0
Eucereon fuscobrunneum	696	2220	15.9844	1	0.5	0	0		0	0	0	0	0	0	0	1	0	0	0	0	0	0	0	0	0	0	0	0	0	0
Eucereon mathani	224	224	17.6851	0	0	0	0		0	4	3	0	0	0	0	0	2	0	0	0	0	0	0	0	0	0	0	0	0	0
Eucereon nebulosum	116	116	19.4003	0	0	0	0		0	0	0	0	1	0	0	0	1	1	0	1	1	0	0	0	0	0	0	1	0	0
Eucereon nr. casca	112	112	17.814	1	0.5	0	0		0	0	0	0	0	0	0	3	1	1	0	1	0	0	0	0	0	0	0	0	0	0
Eucereon nr. dilutius_01	616	900	17.9388	1	1	0	0		0	2	1	1	4	0	2	1	0	0	0	0	0	0	0	0	0	0	0	0	0	0
Eucereon nr. dilutius_02	617	910	15.9413	1	1	0	0		0	1	0	0	0	0	0	0	0	0	0	0	0	0	0	0	0	0	0	0	0	0
Eucereon nr. flavicincta	146	146	13.9861	1	0.5	0	0		0	0	0	0	0	0	0	0	3	0	8	1	2	5	1	0	1	1	0	1	0	1
Eucereon nr. myrtusa	99	99	21.9938	1	1	0	0		0	0	0	1	0	0	3	9	3	0	0	0	2	0	0	2	1	0	0	0	1	0
Eucereon nr. ockendeni	664	1660	21.3432	1	1	0	0		0	0	0	0	0	0	0	0	0	0	0	0	0	0	0	0	2	0	0	0	0	0
Eucereon nr. pallescens	622	990	19.2665	1	0.5	0	0		0	0	0	1	0	0	0	0	1	0	0	0	0	0	0	1	0	0	0	0	0	0
Eucereon nr. rosenbergi	695	2210	12.8936	1	1	0	0		0	0	0	1	0	0	0	0	0	0	0	0	0	0	0	0	0	0	0	0	0	0
Eucereon nr. rosina	615	890	13.2533	1	1	0	0		0	2	1	0	0	0	0	0	0	0	0	0	0	0	0	0	0	0	0	0	0	0
Eucereon nr. strix	626	1060	18.7869	0	0	0	0		0	0	0	0	0	0	0	0	0	0	0	0	0	0	0	0	0	0	1	0	0	0
Eucereon nr. zizana	261	161 & 261	17.87	0	0	0	0		2	7	2	0	6	9	2	3	3	0	2	1	0	12	1	1	1	0	0	0	0	0
Eucereon perstriata	111	111	18.6659	1	0.5	0	0		0	1	0	0	0	0	0	0	0	0	0	0	0	0	0	0	0	0	0	0	0	0
Eucereon sp.	625	1020	15.9717	1	0.5	0	0		0	0	0	0	0	0	0	0	0	0	0	1	0	0	0	0	0	0	0	0	0	0
Eucereon sp.	142	142	16.1901	1	0.5	0	0		0	0	0	0	0	0	1	2	0	0	0	1	0	0	0	0	0	0	0	0	0	0
Eucereon sp.	684	2000	11.6246	0	0	0	0		4	17	0	0	0	0	0	0	0	0	0	0	0	0	0	0	0	0	0	0	0	0
Eucereon surcata	258	258	19.1245	0	0	0	0		0	0	1	1	0	0	0	0	0	0	0	0	0	0	0	0	0	0	0	0	0	0
Eucereon varia	389	389	18.5961	1	1	0	0		0	1	0	0	0	0	0	0	0	0	0	0	0	0	0	0	0	0	0	0	0	0
Euceriodes nr. pallada	621	970	21.4772	1	1	0	0		0	1	0	0	0	0	0	0	0	0	0	0	0	0	0	0	0	0	0	0	0	0
Euclera diversipennis	298	298	25.8366	1	1	0	0		0	6	0	0	0	0	0	0	0	0	0	0	0	0	0	0	0	0	0	0	0	0
Eupyra nr. sarama	458	458	21.1713	1	1	0	0		0	0	1	0	0	0	0	0	0	0	0	0	0	0	0	0	0	0	0	0	0	0
Evius albicoxae	691	2160	22.1756	1	1	0	0		0	2	0	0	0	0	0	0	0	0	0	0	0	0	0	0	0	0	0	0	0	0
Galethalea exile	123	123	19.3342	1	0.5	0	0		0	5	17	8	4	5	2	9	10	5	0	1	0	0	0	0	0	0	0	0	0	0
Gardinia paradoxa	97	97	24.8545	0	0	0	0		0	0	0	0	1	0	0	1	0	0	0	0	0	0	0	0	0	0	0	0	0	0
Graphea nr. marmorea	22	22	23.3683	1	1	0	0		0	3	1	0	0	0	0	0	0	0	0	0	0	0	0	0	0	0	0	0	0	0
Gymnelia nr. lyrcea	220	220	17.2497	1	1	1	0		0	0	0	0	2	0	0	0	0	0	0	0	0	0	0	0	0	0	0	0	0	0
Gymnelia nr. peratea	302	302	19.9304	1	1	1	0		0	0	0	0	0	0	0	0	0	0	0	0	0	0	0	0	0	0	2	1	1	2
Haemanota sp.	96	96	19.5648	1	1	0	0		0	0	0	0	0	0	0	0	0	1	1	1	0	0	0	0	0	0	0	0	0	0
Haemaphlebiella brehmi	295	295	24.0847	1	1	0	0		0	0	0	0	0	0	0	1	0	0	0	0	0	0	0	0	0	0	0	0	0	0
Halysidota atra rindgei	21	21	27.0521	1	0.5	0	0		0	0	0	0	1	0	2	0	0	0	0	0	0	0	0	0	0	1	0	0	0	0
Halysidota semibrunnea	681	1920	21.9875	0	0	0	0		0	1	0	0	0	0	0	0	0	0	0	0	0	0	0	0	0	0	0	0	0	0
Heliura emerentia	470	470	15.5679	1	1	0	0		0	0	0	0	0	0	0	0	0	1	0	0	0	0	0	0	0	0	0	0	0	0
Holophaea melita	108	108	15.9497	1	0.5	0	0		1	8	8	8	15	7	3	9	4	0	0	0	0	0	0	0	0	0	0	0	0	0
Hyaleucerea nr. costinotatum	711	23000	18.4799	0	0	0	0		0	3	0	1	0	0	0	0	0	0	0	0	0	0	0	0	0	0	0	0	0	0
Hyalurga urioides	83	83	34.9249	1	1	0	0		0	1	0	2	3	0	1	1	0	0	0	0	0	0	0	0	0	0	0	0	0	0
Hypercompe neurophylla	244	244	24.3899	1	1	0	0		0	0	0	0	0	0	0	0	0	0	0	0	0	0	0	1	0	0	0	0	0	0
Hypercompe nr. magdalenae	12	12	23.5706	1	0.5	0	0		0	2	0	0	0	0	0	0	0	0	0	0	0	0	0	0	0	0	0	0	0	0
Hypercompe nr. nemophila	8	8	20.4868	0	0	0	0		0	0	0	0	0	0	1	0	0	0	0	0	0	0	0	0	0	0	0	0	0	0
Hyperthaema pulchra	23	23	21.5066	1	1	0	0		0	0	0	0	1	0	0	0	0	0	1	1	0	2	2	1	2	1	0	1	0	1
Hypocrita nr. hytaspes	643	1420	29.0538	1	1	0	0		0	0	1	0	0	0	0	0	0	0	0	0	0	0	0	0	0	0	1	1	0	0
Hyponerita nr. persimilis	243	243	13.2519	1	1	0	0		1	8	0	0	0	1	0	0	0	0	0	0	0	0	0	0	0	0	0	0	0	0
Hyponerita persimilis	240	240 & 241	12.708	1	1	0	0		2	45	0	0	0	0	0	0	0	0	0	0	0	0	0	0	0	0	0	0	0	0
Ichoria virescens	109	109	15.407	1	1	1	0		0	5	0	1	1	0	0	2	0	1	0	0	0	0	0	0	0	0	0	0	0	0
Isanthrene joda	465	465	14.9913	1	1	1	0		0	1	0	0	0	0	0	0	0	0	0	0	0	0	0	0	0	0	0	0	0	0
Isanthrene nr. aterrima	303	303	16.9274	1	1	1	0		0	0	3	2	0	0	0	0	0	0	0	0	0	0	0	0	0	0	0	0	0	0
Ischnocampa discopuncta	86	86	22.971	0	0	0	0		0	0	0	0	3	3	7	5	35	22	13	29	25	19	7	8	2	1	0	0	0	0
Ischnocampa nr. discopuncta	90	90	19.1489	0	0	0	0		0	0	0	0	0	0	0	0	1	4	2	5	1	2	0	0	2	0	0	0	0	0
Ischnocampa nr. lugubris	611	820	29.3128	0	0	0	0		0	0	0	0	0	0	0	0	0	0	0	2	0	0	0	0	0	0	0	0	1	1
Ischnocampa nr. lugubris	608	870	21.627	0	0	0	0		0	1	0	0	0	0	0	0	0	0	0	0	0	0	0	0	0	0	0	0	0	0
Ischnocampa nr. nubilosa	250	250	16.1413	0	0	0	0		0	0	0	0	0	0	0	0	0	0	0	0	0	0	0	0	0	0	0	0	0	1
Ischnocampa nr. nubilosa	89	89	23.4403	0	0	0	0		0	0	0	0	0	0	0	0	0	0	0	0	0	1	2	2	4	3	1	2	2	1
Ischnocampa nr. tristis	217	217	19.7435	0	0	0	0		0	0	1	0	0	0	0	0	0	1	1	1	0	0	0	0	0	0	0	0	0	0
Ischnocampa sordidior	87	87 & 88	19.646	0	0	0	0		0	0	0	0	2	0	12	8	1	17	0	10	5	1	1	0	0	0	0	0	0	1
Ischnocampa sp.	612	830	26.7164	0	0	0	0		0	0	0	0	1	0	0	0	0	0	0	0	0	0	0	0	0	0	0	1	0	0
Ischnocampa sp.	627	1080	19.0148	0	0	0	0		0	0	0	0	0	0	0	0	0	0	0	0	0	0	0	0	1	0	0	0	0	0
Leucanopsis apicepunctata	64	64	21.249	0	0	0	0		0	0	0	0	0	1	0	0	0	0	0	0	0	0	0	0	0	0	0	0	0	0
Leucanopsis falacra	631	1170	22.8318	0	0	0	0		0	0	0	0	0	0	0	0	0	0	0	0	0	0	0	0	1	0	1	0	0	0
Leucanopsis luridioides	61	61	27.6558	0	0	0	0		1	0	0	0	0	0	0	0	0	1	0	0	0	0	0	0	0	0	0	0	0	0
Leucanopsis notodontina	232	232	23.8537	0	0	0	0		0	0	0	0	0	0	0	0	0	1	0	0	0	0	0	0	0	0	0	0	0	0
Leucanopsis nr. bipartita	212	212	19.4514	0	0	0	0		0	0	0	0	0	0	0	2	0	0	0	0	1	1	0	0	0	0	0	0	0	0
Leucanopsis nr. boliviana	59	59	23.7444	0	0	0	0		0	0	1	0	0	0	0	0	0	0	0	0	0	0	0	0	0	0	0	0	0	0
Leucanopsis nubilosus	632	1180	26.4212	0	0	0	0		0	0	0	0	0	0	0	0	0	0	0	0	1	0	0	0	0	0	0	0	0	0
Leucanopsis quadrata	60	60	26.2995	0	0	0	0		0	0	0	0	0	0	0	0	2	0	1	5	1	1	1	0	0	0	0	0	0	0
Leucanopsis sp.	633	1200	21.0559	0	0	0	0		1	0	0	0	0	0	0	0	0	0	0	0	0	0	0	0	0	0	0	0	0	0
Leucanopsis stipulata	65	65	21.2844	0	0	0	0		0	0	0	0	1	0	0	0	0	1	0	0	0	0	0	0	0	0	0	0	0	0
Leucanopsis subterranea	205	205	22.9219	0	0	0	0		0	0	0	0	0	0	0	0	0	1	1	0	0	1	0	0	0	0	0	0	0	0
Leucotmemis nr. varipes	296	296	9.45119	1	1	0	1		1	0	0	0	0	0	0	0	0	0	0	0	0	0	0	0	0	0	0	0	0	0
Lophocampa distincta brunnescens	66	66 & 67	22.2769	0	0	0	0		1	3	0	1	1	1	0	1	1	1	0	0	0	0	0	0	0	0	0	0	0	0
Lophocampa laroipa	630	1130	20.5202	0	0	0	0		0	2	0	1	0	0	0	0	0	0	0	0	0	0	0	0	0	0	0	0	0	0
Lophocampa nr. dognini	629	1120	19.8147	0	0	0	0		0	1	0	0	0	0	0	0	0	0	0	0	0	0	0	0	0	0	0	0	0	0
Lophocampa nr. hyalinipuncta	20	20	28.6051	0	0	0	0		0	0	0	0	0	0	0	1	1	0	0	0	0	0	0	0	0	0	0	1	0	0
Lophocampa nr. subannula	68	68	23.9689	0	0	0	0		0	0	2	1	2	1	0	4	0	1	0	0	1	0	1	0	0	0	0	0	0	0
Loxophlebia picta	404	404	10.8579	1	1	1	0		0	8	0	0	0	0	0	0	0	0	0	0	0	0	0	0	0	0	0	0	0	0
Loxophlebia sp.	410	410	12.7632	1	1	1	0		1	2	6	0	0	0	0	0	1	0	0	0	0	0	0	0	0	0	0	0	0	0
Lycomorphodes nr. flavipars	145	145	11.2851	1	1	0	1		1	0	0	0	0	0	2	0	0	0	0	0	0	0	0	0	0	0	0	0	0	0
Lycomorphodes nr. splendida	156	156	10.1425	1	1	0	1		0	0	0	0	0	0	2	1	0	0	0	0	0	1	0	0	0	0	0	0	0	0
Macrocneme nr. cyanea	219	219	21.9083	1	1	1	0		0	0	0	0	0	0	0	0	0	0	0	0	0	0	0	0	0	0	1	0	0	0
Macrocneme nr. thyra	300	300	16.3981	1	1	1	0		0	1	1	1	0	0	0	0	0	0	0	0	0	0	0	0	0	0	0	0	0	0
Macroptila laniata	196	196	15.3854	0	0	0	0		1	13	0	4	16	31	36	38	148	21	15	5	1	9	1	4	0	0	0	0	0	0
Macroptila nr. crinada	190	190	15.4374	0	0	0	0		3	3	2	2	3	0	2	7	12	5	10	25	2	46	1	13	2	4	1	1	0	0
Macroptila nr. crinada	368	368	18.3767	0	0	0	0		1	1	1	3	2	1	0	0	2	0	0	0	0	0	0	0	0	0	0	0	0	0
Macroptila nr. crinada	189	189	14.6848	0	0	0	0		0	0	0	0	0	1	0	1	0	2	2	3	2	7	3	8	5	5	2	0	0	0
Macroptila sp.	336	336	15.3702	0	0	0	0		0	2	0	0	1	0	0	1	0	0	0	1	0	0	0	0	0	0	0	0	0	0
Macroptila sp.	326	326	17.8984	0	0	0	0		0	2	0	1	0	0	0	0	0	0	1	0	0	2	0	1	0	1	0	0	0	0
Macroptila sp.	322	322	19.0491	0	0	0	0		0	0	1	0	0	0	0	0	0	0	0	0	0	0	0	0	0	1	0	0	1	1
Macroptila sp.	370	370	19.6224	0	0	0	0		0	0	0	0	0	0	0	0	0	0	0	0	0	0	0	0	0	0	3	0	4	5
Melese nr. babosa	42	42	25.2664	1	1	0	0		0	4	0	1	0	0	0	4	0	0	0	0	0	1	0	0	0	0	0	0	0	0
Melese nr. endopyra	41	41	18.6652	1	0.5	0	0		0	0	0	0	0	0	1	0	0	0	0	0	0	0	0	0	0	0	0	0	0	0
Melese nr. monima	237	237	23.4084	1	1	0	0		0	0	0	0	0	0	0	0	1	0	0	0	0	0	0	0	0	0	0	0	0	0
Melese nr. nebulosa	203	203	15.8784	1	1	0	0		0	0	0	0	0	1	0	2	1	0	0	0	0	0	0	0	0	0	0	0	0	0
Melese nr. sixola	239	239	17.9762	1	1	0	0		0	4	0	0	0	0	0	0	0	0	0	0	0	0	0	0	0	0	0	0	0	0
Melese nr. veneta	635	1270	19.0158	1	1	0	0		3	43	0	1	0	0	0	0	0	0	0	0	0	0	0	0	0	0	0	0	0	0
Melese signata	233	233	16.7395	1	1	0	0		0	1	0	0	0	0	0	0	0	0	0	0	0	0	0	0	0	0	0	0	0	0
Mesothen caeruleicorpus	221	221	17.1741	1	1	1	0		17	89	2	3	11	9	2	7	1	0	0	0	0	0	0	0	0	0	0	0	0	0
Mesothen flavicostata	139	139	16.3571	1	1	1	0		0	0	1	0	2	0	0	0	0	0	0	0	0	0	0	0	1	0	0	0	0	0
Mesothen nr. aurantiaca	401	401	14.8022	1	1	1	0		1	3	0	0	0	0	0	0	0	0	0	0	0	0	0	0	0	0	0	0	0	0
Mesothen nr. nomia	125	125	17.724	1	1	1	0		0	0	2	1	3	0	6	15	1	0	1	1	0	3	1	2	0	0	0	0	0	2
Metalobosia holophaea	155	155	14.3532	0	0	0	0		0	0	0	0	0	0	0	0	1	0	0	2	0	0	1	0	0	0	0	0	0	0
Mevania nr. basalis	689	2130	10.8267	1	1	0	0		0	0	0	0	0	0	0	0	0	0	0	0	1	1	0	0	0	0	0	0	0	0
Neidalia villacresi	19	19	19.314	1	1	0	0		0	0	0	0	1	2	0	6	1	0	0	0	0	0	0	0	0	0	0	0	0	0
Nelphe confinis	118	118	20.1042	1	0.5	0	0		0	0	0	0	0	0	0	0	0	0	1	1	0	0	0	0	0	0	0	0	0	0
Nelphe confusum	121	121	19.7374	0	0	0	0		0	1	0	0	0	0	0	0	0	0	0	0	0	0	0	0	0	0	0	0	0	0
Nelphe nr. confinis	225	225	23.2627	0	0	0	0		0	0	1	0	1	1	1	3	1	0	1	0	0	0	0	0	0	0	0	1	0	0
Onythes nr. pallidicosta	52	52	23.6475	0	0	0	0		0	1	0	1	0	1	2	3	4	0	1	0	2	2	7	2	6	7	0	5	2	0
Opharus basalis	609	780	23.1616	0	0	0	0		0	2	0	0	0	0	0	0	0	0	0	0	0	0	0	0	0	0	0	0	0	0
Opharus nr. belus	396	396	21.2796	0	0	0	0		0	1	0	0	0	0	0	0	0	0	0	0	0	0	0	0	0	0	0	0	0	0
Opharus nr. consimilis	48	48	26.2517	1	0.5	0	0		2	2	0	0	0	0	0	0	1	0	0	0	0	0	0	0	0	0	0	0	0	0
Opharus nr. lugubris	639	1380	30.3273	0	0	0	0		0	0	0	0	0	0	0	0	0	0	0	0	0	0	0	0	1	0	0	1	0	0
Opharus nr. polystrigata	57	57	23.6364	0	0	0	0		0	0	0	0	0	0	0	0	1	0	0	0	0	0	0	1	0	1	0	0	0	0
Opharus nr. procroides	91	91	16.5207	0	0	0	0		0	0	0	0	0	0	1	0	0	0	0	0	0	0	0	0	0	0	0	0	0	0
Opharus palmeri	640	1390	32.2862	1	0.5	0	0		0	0	0	0	1	0	0	0	0	0	0	0	0	0	0	0	0	0	0	1	0	0
Opharus rhodosoma	78	78	30.9838	1	0.5	0	0		0	0	1	0	0	0	0	0	0	0	0	1	0	0	0	0	0	0	0	0	0	0
Opharus sp.	710	8400	26.4489	0	0	0	0		0	0	0	0	0	1	0	0	0	0	0	0	0	0	0	0	0	0	0	0	0	0
Opharus sp.	614	880	21.1115	0	0	0	0		0	0	0	0	0	0	0	0	0	0	0	0	0	0	0	0	0	2	0	1	1	0
Opharus trama	58	58	24.7008	0	0	0	0		0	0	0	0	0	0	0	1	0	0	0	0	2	0	0	0	0	0	1	1	0	0
Ormetica ameiodes	81	81	19.3951	1	1	0	0		0	0	0	1	0	0	0	0	0	0	0	0	0	0	0	0	0	0	0	0	0	0
Ormetica rosenbergi	530	530	22.0219	1	1	0	0		0	2	0	0	0	0	0	0	0	0	0	0	0	0	0	0	0	0	0	0	0	0
Pachydota affinis	667	1730	28.0194	1	0.5	0	0		0	0	0	0	0	0	0	0	0	0	0	0	0	0	0	0	0	0	0	0	1	1
Palaeomolis nr. palmeri	242	242	17.5854	1	0.5	0	0		0	0	0	0	0	0	0	0	0	0	0	0	0	0	0	0	0	0	0	0	1	0
Palaeomolis sp.	248	248	17.5854	1	0.5	0	0		0	0	0	0	0	0	0	0	0	0	0	0	0	0	1	0	0	0	0	0	0	0
Pelochyta bicolor	666	1720	19.0406	1	0.5	0	0		1	9	0	0	0	0	0	0	0	0	0	0	0	0	0	0	0	0	0	0	0	0
Pelochyta nr. lystra	49	49	28.0485	0	0	0	0		0	0	0	0	0	1	0	0	0	0	0	2	0	1	1	0	0	0	1	1	0	0
Pelochyta nr. pallida	56	56	25.2225	0	0	0	0		0	2	0	0	0	1	0	0	0	0	0	0	0	0	0	1	0	1	1	0	0	0
Pelochyta nr. pallida	55	55	25.8141	0	0	0	0		0	0	0	0	3	1	0	0	0	0	0	0	0	0	0	0	1	0	0	0	0	0
Pelochyta sp.	663	1640	25.1441	0	0	0	0		0	0	0	0	0	0	0	0	0	0	0	0	0	0	1	0	0	0	0	0	0	0
Pelochyta sp.	660	660	21.4274	1	0.5	0	0		0	0	0	0	0	0	0	0	0	0	0	0	1	1	0	0	0	0	1	0	1	1
Pelochyta sp.	613	850	22.0297	0	0	0	0		0	2	0	0	0	0	0	0	0	0	0	0	0	0	0	0	0	0	0	0	0	0
Pelochyta sp.	686	740	21.7061	0	0	0	0		0	0	0	0	0	0	1	1	0	8	5	7	5	2	2	0	0	0	0	0	0	0
Pelochyta sp.	708	7100	24.7133	0	0	0	0		0	0	0	0	0	1	0	0	3	3	2	3	1	0	0	0	0	0	0	1	0	0
Pelochyta sp.	50	50	25.9591	0	0	0	0		0	0	0	0	0	0	0	0	0	3	0	1	0	0	0	0	0	0	0	0	0	0
Pelochyta sp.	670	670	24.1837	0	0	0	0		0	1	0	0	0	0	0	0	0	0	0	0	0	0	0	0	0	0	0	0	0	0
Pelochyta sp.	680	680	21.2612	0	0	0	0		0	0	0	0	0	0	0	0	1	0	0	0	0	0	0	0	0	1	0	0	0	0
Pelochyta sp.	214	214	24.2588	0	0	0	0		0	0	0	0	0	0	0	1	0	0	0	0	0	0	0	0	0	0	0	0	0	0
Pelochyta sp.	678	1900	31.0719	0	0	0	0		0	0	0	0	0	0	0	0	0	0	0	0	0	0	0	0	0	0	0	1	0	0
Pelochyta sp.	706	760	30.7576	0	0	0	0		0	0	0	0	0	0	0	0	0	0	0	0	0	0	0	0	0	0	0	0	0	1
Phaegoptera hampsoni	284	284	18.7264	0	0	0	0		0	0	0	0	0	1	0	0	0	0	0	0	0	0	0	0	0	0	0	0	0	0
Phaegoptera sp01	62	62	19.8099	0	0	0	0		0	0	0	0	0	0	0	0	0	0	0	1	0	0	0	1	0	0	0	1	0	0
Phaegoptera sp02	281	281	24.5837	0	0	0	0		0	0	0	0	0	0	0	0	0	1	0	0	0	0	0	0	0	0	0	0	0	0
Phaegoptera sp03	211	211	26.9395	0	0	0	0		0	0	0	0	0	0	0	0	0	4	0	4	1	1	1	2	2	0	0	0	0	0
Phaegoptera sp04	63	63	23.7375	0	0	0	0		0	0	0	0	0	3	3	7	3	6	1	7	11	1	1	1	1	0	0	0	1	2
Phagoptera sestia	605	1000	23.5032	1	1	0	0		0	12	1	0	0	0	0	0	0	0	0	0	0	0	0	0	0	0	0	0	0	0
Phaio nr. cephalena	100	100	13.7764	1	1	0	0		0	0	0	0	1	1	0	1	2	0	0	0	0	0	0	0	0	0	0	0	0	0
Phaio nr. sylva	466	466	16.3024	1	1	0	0		1	0	0	0	0	0	0	0	0	0	0	0	0	0	0	0	0	0	0	0	0	0
Phoenicoprocta vacillans	271	271	14.8693	1	1	1	0		0	0	1	0	0	0	0	0	0	0	0	0	0	0	0	0	0	0	0	0	0	0
Poecilosoma nr. vespoides	140	140	14.8735	1	1	1	0		0	0	0	0	0	0	0	0	0	0	0	0	1	0	0	0	0	0	0	1	0	1
Praeamastus albipuncta	653	1540	38.1176	1	1	0	0		0	0	0	0	0	0	1	0	0	0	0	0	0	0	0	0	0	0	0	0	0	0
Praeamastus cymothoe	641	1400	31.2729	1	1	0	0		0	0	0	0	0	0	0	0	0	0	0	0	0	0	0	0	1	0	0	1	0	1
Prepiella nr. miniola	570	570	6.5963	1	1	0	0		0	1	0	0	0	0	0	0	0	0	0	0	0	0	0	0	0	0	0	0	0	0
Prosopidia merula	92	92	17.0095	1	0.5	0	0		1	9	1	4	2	5	4	8	6	4	1	3	5	1	2	0	1	0	2	1	0	0
Pseudaclytia nr. major	93	93	17.0095	1	1	0	0		0	0	0	0	0	0	0	1	0	0	0	0	0	0	0	0	0	0	0	0	0	0
Pseudischnocampa ecuadorensis	471	471	26.5916	1	1	0	0		1	0	0	0	0	0	0	0	0	0	0	0	0	0	0	0	0	0	0	0	0	0
Pseudischnocampa humosa	634	1230	26.0625	1	0.5	0	0		0	1	0	0	0	0	0	0	0	0	0	0	0	0	0	0	0	0	0	0	0	0
Pseudischnocampa nervosa	26	26	26.6284	1	1	0	0		0	2	0	0	1	1	0	1	0	0	0	0	0	0	0	0	0	0	0	0	0	0
Pseudischnocampa striata	27	27	26.5587	1	1	0	0		0	0	0	0	2	1	0	0	0	0	0	0	0	0	0	0	1	0	0	0	0	0
Pseudoapistosia umber	391	391	34.7551	1	1	0	0		1	0	0	0	0	0	0	0	0	0	0	0	0	0	0	0	0	0	0	0	0	0
Pseudohyaleucerea vulnerata	467	467	18.1038	1	0.5	1	0		0	1	0	0	0	0	0	0	0	0	0	0	0	0	0	0	0	0	0	0	0	0
Pseudopharus nr. cornelia	668	1740	19.7873	0	0	0	0		0	0	0	0	0	0	0	0	0	1	0	0	0	0	0	0	0	0	0	0	0	0
Pseudosphex ichneumonea	699	2260	17.7043	1	1	1	0		1	11	3	6	0	0	0	0	0	0	0	0	0	0	0	0	0	0	0	0	0	0
Psychophasma erosa	671	1780	22.3831	0	0	0	0		0	3	0	0	0	0	0	1	0	0	0	0	0	0	0	0	0	0	0	0	0	0
Rhabdatomis nr. laudamia	158	158	12.0192	0	0	0	1		1	0	0	0	0	0	1	0	0	0	0	0	0	0	0	0	0	0	0	0	0	0
Rhynchopyga elongatus	223	223	17.625	1	1	1	0		1	13	3	3	1	0	0	0	1	1	0	0	0	0	0	0	0	0	0	0	0	0
Rhynchopyga nr. xanthospila	141	141	12.6035	1	1	1	0		0	0	0	0	1	0	1	3	1	0	0	0	0	0	0	0	0	0	0	0	0	0
Sarosa connotata	131	131	24.4637	1	1	1	0		0	2	1	0	0	0	0	0	0	0	0	0	0	0	0	0	0	0	0	0	0	0
Sarosa xanthobasis	402	402	22.9062	1	1	1	0		0	1	0	0	0	0	0	0	0	0	0	0	0	0	0	0	0	0	0	0	0	0
Sarosa nr. annotata	311	311	20.0611	1	1	1	0		0	1	0	0	0	0	0	0	0	0	0	0	0	0	0	0	0	0	0	0	0	0
Sarosa nr. notata	606	2070	20.6892	1	1	1	0		0	4	0	0	0	0	0	0	0	0	0	0	0	0	0	0	0	0	0	0	0	0
Sarosa sp.	403	403	18.3932	1	1	1	0		0	0	0	0	0	0	1	0	0	0	0	0	0	0	0	0	0	0	0	0	0	0
Saurita nr. gracula	305	305	10.6043	1	1	1	0		0	1	0	0	0	0	0	0	0	0	0	0	0	0	0	0	0	0	0	0	0	0
Sychesia omissus	207	207	26.7418	1	0.5	0	0		0	3	0	0	0	0	0	0	0	0	0	0	0	0	0	0	0	0	0	0	0	0
Symphlebia fulminans	28	28 & 35	19.7055	1	1	0	0		0	0	0	0	0	0	1	0	0	0	2	1	0	0	1	0	0	0	2	0	0	1
Symphlebia nr. fulminans	40	40	23.699	1	1	0	0		0	0	0	0	0	0	0	0	0	0	0	1	0	0	0	0	0	0	0	0	0	0
Symphlebia nr. sulphurea	32	32 & 703	24.3748	1	1	0	0		0	0	0	0	0	0	0	0	0	0	0	0	1	0	0	0	0	1	0	0	0	0
Symphlebia sp.	36	330	24.8729	1	1	0	0		0	0	0	0	0	0	0	0	0	0	0	0	0	0	0	0	0	1	1	0	0	0
Tessella flavescens	260	260	18.9245	0	0	0	0		0	6	0	0	0	0	0	0	0	0	0	0	0	0	0	0	0	0	0	0	0	0
Theages nr. flavicaput	120	120	19.6728	1	0.5	0	0		0	0	0	0	0	1	0	0	0	0	0	0	1	0	0	1	3	2	4	4	0	3
Theages nr. griseatum	413	413	21.1113	1	0.5	0	0		0	1	0	0	0	0	0	1	0	4	0	1	0	0	0	0	0	0	0	0	0	0
Thysanoprymna nr. roseicincta	698	2250	23.1219	1	0.5	1	0		0	1	0	0	0	0	0	0	0	0	0	0	0	0	0	0	0	0	0	0	0	0
Tipulodes rubriceps	468	468	10.8375	1	1	0	1		4	8	0	0	0	0	0	0	0	0	0	0	0	0	0	0	0	0	0	0	0	0
Trichromia nr. ockendeni	43	43	15.4982	1	0.5	0	0		0	0	0	0	0	0	0	1	1	0	1	1	0	0	0	0	0	0	0	0	0	0
Trichromia nr. pandera	280	280	17.6143	0	0	0	0		0	1	0	0	0	0	0	0	0	0	0	0	0	0	0	0	0	0	0	0	0	0
Trichromia nr. polyxena	430	430	12.9634	1	1	0	0		2	4	0	0	0	0	0	0	0	0	0	0	0	0	0	0	0	0	0	0	0	0
Trichromia nr. rhodocraspis	420	420	15.4919	1	1	0	0		0	4	0	0	0	0	0	0	0	0	0	0	0	0	0	0	0	0	0	0	0	0
Trichromia sp01	705	4100	12.9665	1	0.5	0	0		1	5	0	0	0	0	0	0	0	0	0	0	0	0	0	0	0	0	0	0	0	0
Trichromia sp02	390	390	13.266	0	0	0	0		0	5	0	0	0	0	0	0	0	0	0	0	0	0	0	0	0	0	0	0	0	0
Trichromia sp03	607	4600	9.9506	1	0.5	0	0		1	0	0	0	0	0	0	0	0	0	0	0	0	0	0	0	0	0	0	0	0	0
Trichromia sp04	707	6500	26.7091	0	0	0	0		0	1	0	0	0	0	0	1	0	3	2	1	2	2	1	0	0	1	0	0	0	0
Uranophora nr. lelex	457	457	17.3524	1	1	0	0		0	0	0	0	0	0	1	1	0	0	0	0	0	0	0	0	0	0	0	0	0	0
Virbia sp.	160	160	16.1685	1	0.5	0	0		0	1	0	1	0	0	0	1	0	1	0	0	0	0	0	0	0	0	0	0	0	0
Xantholopha nr. pupurascens	697	2230	12.1535	1	0.5	0	0		0	2	0	0	0	0	0	0	0	0	0	0	0	0	0	0	0	0	0	0	0	0
